# Supplementary material for: Under-ice observations by trawls and multi-frequency acoustics in the Central Arctic Ocean reveals abundance and composition of pelagic fauna
Source: Sci Rep. 2023 Jan 18;13:1000. doi: 10.1038/s41598-023-27957-x (PMC9849409; doi:10.1038/s41598-023-27957-x)
Supplement: Supplementary file 2 — Supplementary Tables. [file 41598_2023_27957_MOESM2_ESM.xlsx]

## Sheet: Table S1 Station information
Table S1. Sampling information. The trawl information includes fish station code, station number, Nansen Legacy project station name, date, trawl type, start time, location, bottom depth, fishing depth, mean and standard deviation for opening height (m) and door spread (m). Time period and location of the acoustic stations, and CTDs station number, date, start time and location are also given.
Station information				Trawling								Acoustics				CTD
Station code	Station number	NL station	Date	Trawl type	Start time (UTC)	Latitude start	Longitude start	Bottom depth (m)	Fishing depth (m)	Opening height, m	Door spread, m	Start time (UTC)	Stop time (UTC)	Longitude	Latitude	CTD station number	Date	Start time (UTC)	Latitude	Longitude
NB1e	3601	P7b	2021-08-28	Harstad	08:40:39.315000	81.8608	30.1546	3146.04	60-40	12.37 (±1.09)	44.68 (±2.33)	07:00:00	08:00:00	81.8021	31.0791	467	2021-08-29	00:41:21	81.803	30.8838
NB1m	3602	P7b	2021-08-28	Harstad	09:42:51.335000	81.8832	30.2098	3162.3	460-450	9.73 (±0.78)	71.46 (±3.08)
NB2e	3603	P8a	2021-08-31	Harstad	23:35:30.698000	83.7185	25.8665	4000.24	160-150	11.69 (±1.6)	61.71 (±2.97)	05:00:00	06:00:00	83.9043	25.4792	476	2021-09-02	06:31:54	83.8305	24.9632
NB2m	3604	P8a	2021-09-01	Harstad	00:40:51.587000	83.6937	25.9677	3999.66	600-450	10.35 (±1.54)	71.04 (±3.32)
GR1m	3605	P9a	2021-09-05	Harstad	18:29:48.111000	84.9571	9.41646	3430.13	550-400	12.29 (±2.27)	46.8 (±13.64)	11:00:00	12:00:00	84.8267	12.3473	482	2021-09-05	10:34:49	84.8238	12.3375
GR1mMT	3606	P9a	2021-09-05	Macrozooplankton	20:23:00.467000	84.9675	9.51346	3457.56	537-390		35.23 (±4.27)
GR2e	3607	P9	2021-09-08	Harstad	21:23:54.257000	85.5209	4.98627	3477.79	211-50	11.53 (±1.52)	56.37 (±6.79)	18:00:00	19:00:00	85.5256	5.05373	488	2021-09-07	13:46:44	85.5335	7.02267
GR2emMT	3608	P9	2021-09-08	Macrozooplankton	22:43:35.136000	85.5082	4.63023	3689.55	347-60		40.93 (±7.6)
AB1m	3611	NLEG39	2021-09-19	Harstad	10:09:10.164000	86.6043	-11.1007	4245.08	460-300		68.96 (±3.31)	12:00:00	13:00:00	86.6129	-11.0698	504	2021-09-19	12:20:30	86.6103	-11.0115
AB1mMT	3612	NLEG39	2021-09-19	Macrozooplankton	11:28:47.734000	86.6281	-11.1897	4247.87	430-260		29.99 (±3.98)
AB2em	3609	P11a	2021-09-15	Harstad	08:17:21.948000	87.4565	-17.4113	4286.84	46-484-46	9.63 (±3.64)	68.99 (±6.8)	12:00:00	13:00:00	87.5008	-17.3577	499	2021-09-15	16:20:31	87.4898	-17.3492
AB2emMT	3610	P11a	2021-09-15	Macrozooplankton	09:35:28.691000	87.4595	-17.3967	4287.15	49-483-49		32.95 (±5.17)

## Sheet: Table S2 Trawl catch data
Table S2. Catches recorded from the trawl hauls. Phylum, class, order, family and species names are given with nomenclature consistent with the World Register of Marine Species. Biogeographical affinity is also given. All catches are given in wet weight in g nm-1.
						NB! () others have found, ()* (our study)	Wet weight in g nm-1
						Station code	NB1e	NB1m	NB2e	NB2m	GR1m	GR1mMT	GR2e	GR2emMT	AB1m	AB1mMT	AB2em	AB2emMT
						Station number	3601	3602	3603	3604	3605	3606	3607	3608	3611	3612	3609	3610
						NL station	P7b	P7b	P8a	P8a	P9a	P9a	P9	P9	NLEG39	NLEG39	P11a	P11a
						Trawl type	Harstad	Harstad	Harstad	Harstad	Harstad	Macroplankton	Harstad	Macroplankton	Harstad	Macroplankton	Harstad	Macroplankton
Biogeographical affiliation	Phylum	Class	Order	Family	Genus	Scientific name
	Arthropoda	Hexanauplia	Calanoida	Calanidae	Calanus	Calanus spp.				0.462963					0.0689655		10
Arctic (1, 2)	Arthropoda	Hexanauplia	Calanoida	Calanidae	Calanus	Calanus hyperboreus						85.13		54.9		90.7		44.4
Boreal-Arctic & cosmopolitan (3 ,4)	Arthropoda	Hexanauplia	Calanoida	Euchaetidae	Paraeuchaeta	Paraeuchaeta spp. (P. glacialis & P. barbata)*						15.78		6.7		19.7		14.2
Arctic (5)	Arthropoda	Hexanauplia	Calanoida	Augaptilidae	Euaugaptilus	Euaugaptilus sp. (E. hyperboreus)						0.17
Subarctic & Arctic (1, 6)	Arthropoda	Hexanauplia	Calanoida	Aetididae	Pseudochirella	Pseudochirella spp. (P. batillipa; P. spectabilis)						0.69
	Arthropoda	Malacostraca	Mysida	Mysidae		Mysidae indet.						0.1						0.491071
	Arthropoda	Malacostraca	Euphausiacea			Euphausiacea indet.	0.313283	107.742	21.5577	4.16667				0.1	1.37931	5.6	0.271739
Atlantic boreal (7)	Arthropoda	Malacostraca	Euphausiacea	Euphausiidae	Meganyctiphanes	Meganyctiphanes norvegica		42.5806		3.61111		3.81			1.65517		0.271739
Boreal & Subarctic (7, 8)	Arthropoda	Malacostraca	Euphausiacea	Euphausiidae	Thysanoessa	Thysanoessa inermis				0.0888889				0.1		0.3		0.1
Boreal & Subarctic (7, 8)	Arthropoda	Malacostraca	Euphausiacea	Euphausiidae	Thysanoessa	Thysanoessa longicaudata								0.2		0.1		0.3
Subtropical-Boreal (7)	Arthropoda	Malacostraca	Euphausiacea	Euphausiidae	Nematoscelis	Nematoscelis megalops						0.43
	Arthropoda	Malacostraca	Amphipoda			Amphipoda								0.0961538
	Arthropoda	Malacostraca	Amphipoda	Hyperiidae	Themisto	Themisto spp.		40.3226	6.6064	2.77778	4.08805	169.75	1.14943	12.4	3.44828	19	1.63043	5.8
Boreal & Subarctic (4, 9, 10)	Arthropoda	Malacostraca	Amphipoda	Hyperiidae	Themisto	Themisto abyssorum			0.01					1.4	0.0551724	44.4		34.9
Arctic (4, 9, 10)	Arthropoda	Malacostraca	Amphipoda	Hyperiidae	Themisto	Themisto libellula	66.4637	18.7097	6.39777	2.59259	4.5283		1.55172	12.9	2.89655	52.7	1.63043	42.6
	Arthropoda	Malacostraca	Amphipoda	Eusiridae	Eusirus	Eusirus spp.											0.48913
Arctic (11)	Arthropoda	Malacostraca	Amphipoda	Eusiridae	Eusirus	Eusirus holmii						36.67				3.3	1.08696	6.2
Arctic (1, 12)	Arthropoda	Malacostraca	Amphipoda	Lysianassidae	Cyclocaris	Cyclocaris guilelmi						0.01
	Arthropoda	Malacostraca	Decapoda	Acanthephyridae	Hymenodora	Hymenodora								2.8		1.7	2.17391	5.8
Arctic (1, 13)	Arthropoda	Malacostraca	Decapoda	Acanthephyridae	Hymenodora	Hymenodora glacialis				4.62963	0.0628931	47.25	0.574713				2.71739
	Arthropoda	Malacostraca	Decapoda			Caridea indet.						5.81
	Ctenophora					Ctenophora indet.	15.3509	45.8065	8.69263	3.7037		44					84.2391
Boreal & Subarctic (1, 14)	Ctenophora	Nuda	Beroida	Beroidae	Beroe	Beroe cucumis	77.0677	63.871	1.39082			5.5		8.2	2.75862	17	102.717	56.25
Boreal & Subarctic (1, 14)	Ctenophora	Tentaculata	Cydippida	Mertensiidae	Mertensia	Mertensia spp.						6		30.3		117		446.4
	Cnidaria	Hydrozoa				Hydroidolina									6.89655	9		0.892857
Boreal & Subarctic (15)	Cnidaria	Scyphozoa	Coronatae	Periphyllidae	Periphylla	Periphylla periphylla				102.315
	Cnidaria					Indet.						51.76				8.9		4.4
Boreal & Subarctic (1, 16)	Chaetognatha					Chaetognatha (Pseudosagitta maxima, Parasagitta elegans, Eukrohnia hamata)*	0.313283	0.967742	3.47705	8.7963		149.9		6	0.344828	59.5	0.815217	30.3
Boreal & Subarctic (1, 14)	Mollusca	Gastropoda	Pteropoda	Clionidae	Clione	Clione limacina						2.95		0.6		1.6		2.9
	Mollusca	Cephalopoda				Cephalopoda indet.			13.9082
Boreal (14)	Mollusca	Cephalopoda	Oegopsida	Gonatidae	Gonatus	Gonatus sp.	2.50627	2.58065				2.69
Boreal & Arctic (14)	Chordata	Actinopteri	Myctophiformes	Myctophidae	Benthosema	Benthosema glaciale		2.90323							0.689655	3.5
Arctic (14)	Chordata	Actinopteri	Gadiformes	Gadidae	Boreogadus	Boreogadus saida	2.19298
Boreal & Arctic (14)	Chordata	Actinopteri	Pleuronectiformes	Pleuronectidae	Reinhardtius	Reinhardtius hippoglossoides			0.347705
						Rest						11.6		0.4
						Grand Total	164.208	325.484	62.3883	133.144	8.67925	640	3.27586	137.096	20.1931	454	208.043	695.934
1. Kosobokova KN, Hopcroft RR, Hirche HJ. Patterns of zooplankton diversity through the depths of the Arctic’s central basins. Marine Biodiversity. 2011 Mar;41(1):29-50.
2. Mumm N, Auel H, Hanssen H, Hagen W, Richter C, Hirche HJ. Breaking the ice: large-scale distribution of mesozooplankton after a decade of Arctic and transpolar cruises. Polar biology. 1998 Aug;20(3):189-97.
3. Auel H. Egg size and reproductive adaptations among Arctic deep-sea copepods (Calanoida, Paraeuchaeta). Helgoland Marine Research. 2004 Oct;58(3):147-53.
4. Gluchowska M, Kwasniewski S, Prominska A, Olszewska A, Goszczko I, Falk-Petersen S, Hop H, Weslawski JM. Zooplankton in Svalbard fjords on the Atlantic–Arctic boundary. Polar Biology. 2016 Oct;39(10):1785-802.
5. Wang YG, Tseng LC, Lin M, Hwang JS. Vertical and geographic distribution of copepod communities at late summer in the Amerasian Basin, Arctic Ocean. Plos one. 2019 Jul 11;14(7):e0219319.
6. Gislason A, Silva T. Abundance, composition, and development of zooplankton in the Subarctic Iceland Sea in 2006, 2007, and 2008. ICES Journal of Marine Science. 2012 Sep 1;69(7):1263-76.
7. Zhukova NG, Nesterova VN, Prokopchuk IP, Rudneva GB. Winter distribution of euphausiids (Euphausiacea) in the Barents Sea (2000–2005). Deep Sea Research Part II: Topical Studies in Oceanography. 2009 Oct 1;56(21-22):1959-67.
8. Dalpadado P, Skjoldal HR. Abundance, maturity and growth of the krill species Thysanoessa inermis and T. longicaudata in the Barents Sea. Marine Ecology Progress Series. 1996 Dec 5;144:175-83.
9. Koszteyn J, Timofeev S, Węsławski JM, Malinga B. Size structure of Themisto abyssorum Boeck and Themisto libellula (Mandt) populations in European Arctic seas. Polar Biology. 1995 Jan;15(2):85-92.
10. Dalpadado P, Borkner N, Bogstad B, Mehl S. Distribution of Themisto (Amphipoda) spp. in the Barents Sea and predator-prey interactions. ICES Journal of Marine Science. 2001 Jan 1;58(4):876-95.
11. Macnaughton MO, Thormar J, Berge J. Sympagic amphipods in the Arctic pack ice: redescriptions of Eusirus holmii Hansen, 1887 and Pleusymtes karstensi (Barnard, 1959). Polar Biology. 2007 Jul;30(8):1013-25.
12. Kraft A, Graeve M, Janssen D, Greenacre M, Falk-Petersen S. Arctic pelagic amphipods: lipid dynamics and life strategy. Journal of Plankton Research. 2015 Jul 1;37(4):790-807.
13. Kreibich T, Hagen W, Saborowski R. Food utilization of two pelagic crustaceans in the Greenland Sea: Meganyctiphanes norvegica (Euphausiacea) and Hymenodora glacialis (Decapoda, Caridea). Marine Ecology Progress Series. 2010 Aug 26;413:105-15.
14. Geoffroy M, Daase M, Cusa M, Darnis G, Graeve M, Santana Hernández N, Berge J, Renaud PE, Cottier F, Falk-Petersen S. Mesopelagic sound scattering layers of the high arctic: seasonal variations in biomass, species assemblage, and trophic relationships. Frontiers in Marine Science. 2019 Jul 12;6:364.
15. Geoffroy M, Berge J, Majaneva S, Johnsen G, Langbehn TJ, Cottier F, Mogstad AA, Zolich A, Last K. Increased occurrence of the jellyfish Periphylla periphylla in the European high Arctic. Polar Biology. 2018 Dec;41(12):2615-9.
16. Grigor JJ, Søreide JE, Varpe Ø. Seasonal ecology and life-history strategy of the high-latitude predatory zooplankter Parasagitta elegans. Marine Ecology Progress Series. 2014 Mar 3;499:77-88.

## Sheet: Table S3 Length measurements
Table S3. Length measurements. The table include fish station code, station number, Nansen Legacy project station name, measurement place, species, id, total length (in cm) and individual wet weight in g when measured.
Station code	Station number	NL station	Measurement place	Scientific name	Specimen id	Total length (cm)	Individual wet weight (g)
NB1e	3601	P7b	Vessel	Boreogadus saida	1	8	4		Specimen id with no individual weight was weighed by taxon and station
NB1e	3601	P7b	Vessel	Gonatus sp.	1		2
NB1e	3601	P7b	Vessel	Gonatus sp.	2		2
NB1e	3601	P7b	Lab	Themisto libellula	1	1.8
NB1e	3601	P7b	Lab	Themisto libellula	2	1.8
NB1e	3601	P7b	Lab	Themisto libellula	3	1.8
NB1e	3601	P7b	Lab	Themisto libellula	4	1.8
NB1e	3601	P7b	Lab	Themisto libellula	5	1.8
NB1e	3601	P7b	Lab	Themisto libellula	6	1.9
NB1e	3601	P7b	Lab	Themisto libellula	7	1.9
NB1e	3601	P7b	Lab	Themisto libellula	8	1.9
NB1e	3601	P7b	Lab	Themisto libellula	9	2
NB1e	3601	P7b	Lab	Themisto libellula	10	2
NB1e	3601	P7b	Lab	Themisto libellula	11	2
NB1e	3601	P7b	Lab	Themisto libellula	12	2
NB1e	3601	P7b	Lab	Themisto libellula	13	2
NB1e	3601	P7b	Lab	Themisto libellula	14	2
NB1e	3601	P7b	Lab	Themisto libellula	15	2
NB1e	3601	P7b	Lab	Themisto libellula	16	2
NB1e	3601	P7b	Lab	Themisto libellula	17	2.1
NB1e	3601	P7b	Lab	Themisto libellula	18	2.1
NB1e	3601	P7b	Lab	Themisto libellula	19	2.1
NB1e	3601	P7b	Lab	Themisto libellula	20	2.1
NB1e	3601	P7b	Lab	Themisto libellula	21	2.1
NB1e	3601	P7b	Lab	Themisto libellula	22	2.1
NB1e	3601	P7b	Lab	Themisto libellula	23	2.1
NB1e	3601	P7b	Lab	Themisto libellula	24	2.2
NB1e	3601	P7b	Lab	Themisto libellula	25	2.2
NB1e	3601	P7b	Lab	Themisto libellula	26	2.3
NB1e	3601	P7b	Lab	Themisto libellula	27	2.3
NB1e	3601	P7b	Lab	Themisto libellula	28	3
NB1e	3601	P7b	Lab	Themisto libellula	29	3.3
NB1e	3601	P7b	Lab	Themisto libellula	30	3.6
NB1m	3602	P7b	Vessel	Benthosema glaciale	1	5.5	2
NB1m	3602	P7b	Vessel	Benthosema glaciale	2	4.5	1
NB1m	3602	P7b	Vessel	Benthosema glaciale	3	4.5	1
NB1m	3602	P7b	Lab	Themisto libellula	1	2
NB1m	3602	P7b	Lab	Themisto libellula	2	2
NB1m	3602	P7b	Lab	Themisto libellula	3	2
NB1m	3602	P7b	Lab	Themisto libellula	4	2
NB1m	3602	P7b	Lab	Themisto libellula	5	2.1
NB1m	3602	P7b	Lab	Themisto libellula	6	2.1
NB1m	3602	P7b	Lab	Themisto libellula	7	2.1
NB1m	3602	P7b	Lab	Themisto libellula	8	2.2
NB1m	3602	P7b	Lab	Themisto libellula	9	2.2
NB1m	3602	P7b	Lab	Themisto libellula	10	2.2
NB1m	3602	P7b	Lab	Themisto libellula	11	2.2
NB1m	3602	P7b	Lab	Themisto libellula	12	2.3
NB1m	3602	P7b	Lab	Themisto libellula	13	2.3
NB1m	3602	P7b	Lab	Themisto libellula	14	2.3
NB1m	3602	P7b	Lab	Themisto libellula	15	2.7
NB1m	3602	P7b	Lab	Themisto libellula	16	2.7
NB1m	3602	P7b	Lab	Themisto libellula	17	2.7
NB1m	3602	P7b	Lab	Themisto libellula	18	2.7
NB1m	3602	P7b	Lab	Themisto libellula	19	2.8
NB1m	3602	P7b	Lab	Themisto libellula	20	3
NB1m	3602	P7b	Lab	Themisto libellula	21	3
NB1m	3602	P7b	Lab	Themisto libellula	22	3
NB1m	3602	P7b	Lab	Themisto libellula	23	3.1
NB1m	3602	P7b	Lab	Themisto libellula	24	3.1
NB1m	3602	P7b	Lab	Themisto libellula	25	3.1
NB1m	3602	P7b	Lab	Themisto libellula	26	3.3
NB1m	3602	P7b	Lab	Themisto libellula	27	3.3
NB1m	3602	P7b	Lab	Themisto libellula	28	3.3
NB1m	3602	P7b	Lab	Themisto libellula	29	3.5
NB1m	3602	P7b	Lab	Themisto libellula	30	3.6
NB1m	3602	P7b	Lab	Meganyctiphanes norvegica	1	3.3
NB1m	3602	P7b	Lab	Meganyctiphanes norvegica	2	3.3
NB1m	3602	P7b	Lab	Meganyctiphanes norvegica	3	3.3
NB1m	3602	P7b	Lab	Meganyctiphanes norvegica	4	3.4
NB1m	3602	P7b	Lab	Meganyctiphanes norvegica	5	3.5
NB1m	3602	P7b	Lab	Meganyctiphanes norvegica	6	3.5
NB1m	3602	P7b	Lab	Meganyctiphanes norvegica	7	3.6
NB1m	3602	P7b	Lab	Meganyctiphanes norvegica	8	3.6
NB1m	3602	P7b	Lab	Meganyctiphanes norvegica	9	3.6
NB1m	3602	P7b	Lab	Meganyctiphanes norvegica	10	3.7
NB1m	3602	P7b	Lab	Meganyctiphanes norvegica	11	3.7
NB1m	3602	P7b	Lab	Meganyctiphanes norvegica	12	3.7
NB1m	3602	P7b	Lab	Meganyctiphanes norvegica	13	3.7
NB1m	3602	P7b	Lab	Meganyctiphanes norvegica	14	3.7
NB1m	3602	P7b	Lab	Meganyctiphanes norvegica	15	3.7
NB1m	3602	P7b	Lab	Meganyctiphanes norvegica	16	3.7
NB1m	3602	P7b	Lab	Meganyctiphanes norvegica	17	3.8
NB1m	3602	P7b	Lab	Meganyctiphanes norvegica	18	3.8
NB1m	3602	P7b	Lab	Meganyctiphanes norvegica	19	3.8
NB1m	3602	P7b	Lab	Meganyctiphanes norvegica	20	3.8
NB1m	3602	P7b	Lab	Meganyctiphanes norvegica	21	3.9
NB1m	3602	P7b	Lab	Meganyctiphanes norvegica	22	3.9
NB1m	3602	P7b	Lab	Meganyctiphanes norvegica	23	4
NB1m	3602	P7b	Lab	Meganyctiphanes norvegica	24	4
NB1m	3602	P7b	Lab	Meganyctiphanes norvegica	25	4
NB1m	3602	P7b	Lab	Meganyctiphanes norvegica	26	4
NB1m	3602	P7b	Lab	Meganyctiphanes norvegica	27	4
NB1m	3602	P7b	Lab	Meganyctiphanes norvegica	28	4.1
NB1m	3602	P7b	Lab	Meganyctiphanes norvegica	29	4.2
NB1m	3602	P7b	Lab	Meganyctiphanes norvegica	30	4.2
NB2e	3603	P8a	Vessel	Cephalopoda indet.	1		20
NB2e	3603	P8a	Vessel	Beroe cucumis	1		2
NB2e	3603	P8a	Vessel	Reinhardtius hippoglossoides	1	4	0.5
NB2e	3603	P8a	Lab	Themisto libellula	1	1.5
NB2e	3603	P8a	Lab	Themisto libellula	2	1.7
NB2e	3603	P8a	Lab	Themisto libellula	3	1.9
NB2e	3603	P8a	Lab	Themisto libellula	4	1.9
NB2e	3603	P8a	Lab	Themisto libellula	5	1.9
NB2e	3603	P8a	Lab	Themisto libellula	6	2
NB2e	3603	P8a	Lab	Themisto libellula	7	2
NB2e	3603	P8a	Lab	Themisto libellula	8	2.1
NB2e	3603	P8a	Lab	Themisto libellula	9	2.1
NB2e	3603	P8a	Lab	Themisto libellula	10	2.1
NB2e	3603	P8a	Lab	Themisto libellula	11	2.1
NB2e	3603	P8a	Lab	Themisto libellula	12	2.2
NB2e	3603	P8a	Lab	Themisto libellula	13	2.2
NB2e	3603	P8a	Lab	Themisto libellula	14	2.2
NB2e	3603	P8a	Lab	Themisto libellula	15	2.5
NB2e	3603	P8a	Lab	Themisto libellula	16	2.8
NB2e	3603	P8a	Lab	Themisto libellula	17	3
NB2e	3603	P8a	Lab	Themisto libellula	18	3.2
NB2e	3603	P8a	Lab	Themisto libellula	19	3.2
NB2e	3603	P8a	Lab	Themisto libellula	20	3.3
NB2e	3603	P8a	Lab	Themisto libellula	21	3.3
NB2e	3603	P8a	Lab	Themisto libellula	22	3.4
NB2e	3603	P8a	Lab	Themisto abyssorum	1	1.2
NB2m	3604	P8a	Vessel	Periphylla periphylla	1		111
NB2m	3604	P8a	Vessel	Hymenodora glacialis	1		5
NB2m	3604	P8a	Lab	Themisto libellula	1	1.9
NB2m	3604	P8a	Lab	Themisto libellula	2	2
NB2m	3604	P8a	Lab	Themisto libellula	3	2
NB2m	3604	P8a	Lab	Themisto libellula	4	2
NB2m	3604	P8a	Lab	Themisto libellula	5	2.1
NB2m	3604	P8a	Lab	Thysanoessa inermis	1	2.2
NB2m	3604	P8a	Lab	Meganyctiphanes norvegica	1	3.4
NB2m	3604	P8a	Lab	Meganyctiphanes norvegica	2	3.5
NB2m	3604	P8a	Lab	Meganyctiphanes norvegica	3	3.6
NB2m	3604	P8a	Lab	Meganyctiphanes norvegica	4	3.6
NB2m	3604	P8a	Lab	Meganyctiphanes norvegica	5	3.7
NB2m	3604	P8a	Lab	Meganyctiphanes norvegica	6	3.8
GR1m	3605	P9a	Lab	Themisto libellula	1	3
GR1m	3605	P9a	Lab	Themisto libellula	2	3.6
GR1m	3605	P9a	Lab	Themisto libellula	3	3.6
GR1m	3605	P9a	Lab	Themisto libellula	4	3.6
GR1m	3605	P9a	Lab	Themisto libellula	5	3.8
GR1m	3605	P9a	Lab	Themisto libellula	6	3.8
GR1m	3605	P9a	Lab	Themisto libellula	7	3.8
GR1m	3605	P9a	Lab	Themisto libellula	8	3.9
GR1m	3605	P9a	Lab	Themisto libellula	9	4
GR2e	3607	P9	Lab	Themisto libellula	1	3.7
GR2e	3607	P9	Lab	Themisto libellula	2	3.8
GR2e	3607	P9	Lab	Themisto libellula	3	3.9
GR2emMT	3608	P9	Lab	Thysanoessa inermis	1	2.1
GR2emMT	3608	P9	Lab	Thysanoessa longicaudata	1	1.4
GR2emMT	3608	P9	Lab	Thysanoessa longicaudata	2	1.4
GR2emMT	3608	P9	Lab	Thysanoessa longicaudata	3	1.5
GR2emMT	3608	P9	Lab	Thysanoessa longicaudata	4	1.6
GR2emMT	3608	P9	Lab	Thysanoessa longicaudata	5	1.4
GR2emMT	3608	P9	Lab	Thysanoessa longicaudata	6	1.4
GR2emMT	3608	P9	Lab	Thysanoessa longicaudata	7	1.4
GR2emMT	3608	P9	Lab	Themisto abyssorum	1	1.7
GR2emMT	3608	P9	Lab	Themisto abyssorum	2	1.6
GR2emMT	3608	P9	Lab	Themisto abyssorum	3	1.7
GR2emMT	3608	P9	Lab	Themisto abyssorum	4	1.5
GR2emMT	3608	P9	Lab	Themisto abyssorum	5	1.4
GR2emMT	3608	P9	Lab	Themisto abyssorum	6	1.3
GR2emMT	3608	P9	Lab	Themisto abyssorum	7	1.8
GR2emMT	3608	P9	Lab	Themisto abyssorum	8	1.3
GR2emMT	3608	P9	Lab	Themisto abyssorum	9	1.7
GR2emMT	3608	P9	Lab	Themisto abyssorum	10	1.3
GR2emMT	3608	P9	Lab	Themisto abyssorum	11	1.7
GR2emMT	3608	P9	Lab	Themisto abyssorum	12	1.5
GR2emMT	3608	P9	Lab	Themisto abyssorum	13	1.4
GR2emMT	3608	P9	Lab	Themisto libellula	1	3.5
GR2emMT	3608	P9	Lab	Themisto libellula	2	2.2
GR2emMT	3608	P9	Lab	Themisto libellula	3	1.9
GR2emMT	3608	P9	Lab	Themisto libellula	4	2.1
GR2emMT	3608	P9	Lab	Themisto libellula	5	2.2
GR2emMT	3608	P9	Lab	Themisto libellula	6	2.3
GR2emMT	3608	P9	Lab	Themisto libellula	7	2.2
GR2emMT	3608	P9	Lab	Themisto libellula	8	3.8
GR2emMT	3608	P9	Lab	Themisto libellula	9	2.3
GR2emMT	3608	P9	Lab	Themisto libellula	10	2.5
GR2emMT	3608	P9	Lab	Themisto libellula	11	2.3
GR2emMT	3608	P9	Lab	Themisto libellula	12	3.5
GR2emMT	3608	P9	Lab	Themisto libellula	13	1.8
GR2emMT	3608	P9	Lab	Themisto libellula	14	3.7
GR2emMT	3608	P9	Lab	Themisto libellula	15	3.3
GR2emMT	3608	P9	Lab	Themisto libellula	16	3.6
GR2emMT	3608	P9	Lab	Themisto libellula	17	2.7
GR2emMT	3608	P9	Lab	Themisto libellula	18	3.6
GR2emMT	3608	P9	Lab	Themisto libellula	19	2.1
GR2emMT	3608	P9	Lab	Themisto libellula	20	2.3
GR2emMT	3608	P9	Lab	Themisto libellula	21	2.5
GR2emMT	3608	P9	Lab	Themisto libellula	22	2.3
GR2emMT	3608	P9	Lab	Themisto libellula	23	2.5
GR2emMT	3608	P9	Lab	Themisto libellula	24	2.8
GR2emMT	3608	P9	Lab	Themisto libellula	25	2.3
GR2emMT	3608	P9	Lab	Themisto libellula	26	2.4
GR2emMT	3608	P9	Lab	Themisto libellula	27	2.6
GR2emMT	3608	P9	Lab	Themisto libellula	28	2.1
GR2emMT	3608	P9	Lab	Themisto libellula	29	1.7
GR2emMT	3608	P9	Lab	Themisto libellula	30	3.6
AB2em	3609	P11a	Lab	Meganyctiphanes norvegica	1	3.7
AB2em	3609	P11a	Lab	Themisto abyssorum	1	1.4
AB2em	3609	P11a	Lab	Eusirus holmii	1	3.2
AB2em	3609	P11a	Lab	Eusirus holmii	2	3.9
AB2em	3609	P11a	Lab	Themisto libellula	1	2.2
AB2em	3609	P11a	Lab	Themisto libellula	2	2.5
AB2em	3609	P11a	Lab	Themisto libellula	3	3.4
AB2em	3609	P11a	Lab	Themisto libellula	4	3.8
AB2em	3609	P11a	Lab	Hymenodora	1	1.9
AB2em	3609	P11a	Lab	Hymenodora	2	4.4
AB2em	3609	P11a	Lab	Hymenodora	3	4.4
AB2em	3609	P11a	Lab	Hymenodora	4	5.4
AB2emMT	3610	P11a	Lab	Thysanoessa inermis		1.7
AB2emMT	3610	P11a	Lab	Thysanoessa longicaudata	1	1.4
AB2emMT	3610	P11a	Lab	Thysanoessa longicaudata	2	1.4
AB2emMT	3610	P11a	Lab	Thysanoessa longicaudata	3	1.5
AB2emMT	3610	P11a	Lab	Thysanoessa longicaudata	4	1.5
AB2emMT	3610	P11a	Lab	Thysanoessa longicaudata	5	1.4
AB2emMT	3610	P11a	Lab	Themisto abyssorum	1	1.3
AB2emMT	3610	P11a	Lab	Themisto abyssorum	2	1.4
AB2emMT	3610	P11a	Lab	Themisto abyssorum	3	1.5
AB2emMT	3610	P11a	Lab	Themisto abyssorum	4	1.2
AB2emMT	3610	P11a	Lab	Themisto abyssorum	5	1
AB2emMT	3610	P11a	Lab	Themisto abyssorum	6	1.3
AB2emMT	3610	P11a	Lab	Themisto abyssorum	7	1.4
AB2emMT	3610	P11a	Lab	Themisto abyssorum	8	1.2
AB2emMT	3610	P11a	Lab	Themisto abyssorum	9	1.7
AB2emMT	3610	P11a	Lab	Themisto abyssorum	10	1.5
AB2emMT	3610	P11a	Lab	Themisto abyssorum	11	1.5
AB2emMT	3610	P11a	Lab	Themisto abyssorum	12	1.2
AB2emMT	3610	P11a	Lab	Themisto abyssorum	13	1.5
AB2emMT	3610	P11a	Lab	Themisto abyssorum	14	1.3
AB2emMT	3610	P11a	Lab	Themisto abyssorum	15	1.1
AB2emMT	3610	P11a	Lab	Themisto abyssorum	16	1
AB2emMT	3610	P11a	Lab	Themisto abyssorum	17	1.3
AB2emMT	3610	P11a	Lab	Themisto abyssorum	18	1.2
AB2emMT	3610	P11a	Lab	Themisto abyssorum	19	1.3
AB2emMT	3610	P11a	Lab	Themisto abyssorum	20	1.4
AB2emMT	3610	P11a	Lab	Themisto abyssorum	21	1.3
AB2emMT	3610	P11a	Lab	Themisto abyssorum	22	1.1
AB2emMT	3610	P11a	Lab	Themisto abyssorum	23	1.6
AB2emMT	3610	P11a	Lab	Themisto abyssorum	24	1
AB2emMT	3610	P11a	Lab	Themisto abyssorum	25	1.4
AB2emMT	3610	P11a	Lab	Themisto libellula	1	3.2
AB2emMT	3610	P11a	Lab	Themisto libellula	2	1.8
AB2emMT	3610	P11a	Lab	Themisto libellula	3	2.7
AB2emMT	3610	P11a	Lab	Themisto libellula	4	2.3
AB2emMT	3610	P11a	Lab	Themisto libellula	5	2.4
AB2emMT	3610	P11a	Lab	Themisto libellula	6	3.3
AB2emMT	3610	P11a	Lab	Themisto libellula	7	2.3
AB2emMT	3610	P11a	Lab	Themisto libellula	8	2
AB2emMT	3610	P11a	Lab	Themisto libellula	9	2
AB2emMT	3610	P11a	Lab	Themisto libellula	10	2.1
AB2emMT	3610	P11a	Lab	Themisto libellula	11	2.1
AB2emMT	3610	P11a	Lab	Themisto libellula	12	2.1
AB2emMT	3610	P11a	Lab	Themisto libellula	13	2.3
AB2emMT	3610	P11a	Lab	Themisto libellula	14	2.1
AB2emMT	3610	P11a	Lab	Themisto libellula	15	2.1
AB2emMT	3610	P11a	Lab	Themisto libellula	16	3
AB2emMT	3610	P11a	Lab	Themisto libellula	17	1.9
AB2emMT	3610	P11a	Lab	Themisto libellula	18	2.1
AB2emMT	3610	P11a	Lab	Themisto libellula	19	3.2
AB2emMT	3610	P11a	Lab	Themisto libellula	20	2
AB2emMT	3610	P11a	Lab	Themisto libellula	21	2.2
AB2emMT	3610	P11a	Lab	Themisto libellula	22	2.1
AB2emMT	3610	P11a	Lab	Themisto libellula	23	2.1
AB2emMT	3610	P11a	Lab	Themisto libellula	24	2.1
AB2emMT	3610	P11a	Lab	Themisto libellula	25	2.3
AB2emMT	3610	P11a	Lab	Eusirus holmii	1	2.7
AB2emMT	3610	P11a	Lab	Eusirus holmii	2	2.8
AB2emMT	3610	P11a	Lab	Eusirus holmii	3	3.2
AB2emMT	3610	P11a	Lab	Eusirus holmii	4	3.4
AB2emMT	3610	P11a	Lab	Eusirus holmii	5	3.1
AB1m	3611	NLEG39	Vessel	Benthosema glaciale	1	5	1
AB1m	3611	NLEG40	Lab	Themisto abyssorum	1	1.4
AB1m	3611	NLEG41	Lab	Themisto libellula	1	2.4
AB1m	3611	NLEG42	Lab	Themisto libellula	2	2.4
AB1m	3611	NLEG43	Lab	Themisto libellula	3	3.2
AB1m	3611	NLEG44	Lab	Themisto libellula	4	3.5
AB1m	3611	NLEG45	Lab	Themisto libellula	5	3.7
AB1m	3611	NLEG46	Lab	Themisto libellula	6	4.2
AB1m	3611	NLEG47	Lab	Themisto libellula	7	4.3
AB1m	3611	NLEG48	Lab	Meganyctiphanes norvegica	1	3.8
AB1m	3611	NLEG49	Lab	Meganyctiphanes norvegica	2	4
AB1m	3611	NLEG50	Lab	Meganyctiphanes norvegica	3	4.1
AB1m	3611	NLEG51	Lab	Meganyctiphanes norvegica	4	4.2
AB1mMT	3612	NLEG52	Vessel	Benthosema glaciale	1	6.5	4
AB1mMT	3612	NLEG52	Lab	Thysanoessa inermis	1	2.4
AB1mMT	3612	NLEG52	Lab	Thysanoessa longicaudata	1	1.4
AB1mMT	3612	NLEG52	Lab	Themisto abyssorum	1	1.3
AB1mMT	3612	NLEG52	Lab	Themisto abyssorum	2	9
AB1mMT	3612	NLEG52	Lab	Themisto abyssorum	3	1.3
AB1mMT	3612	NLEG52	Lab	Themisto abyssorum	4	1.2
AB1mMT	3612	NLEG52	Lab	Themisto abyssorum	5	1.2
AB1mMT	3612	NLEG52	Lab	Themisto abyssorum	6	1
AB1mMT	3612	NLEG52	Lab	Themisto abyssorum	7	2
AB1mMT	3612	NLEG52	Lab	Themisto abyssorum	8	1
AB1mMT	3612	NLEG52	Lab	Themisto abyssorum	9	1.4
AB1mMT	3612	NLEG52	Lab	Themisto abyssorum	10	1.7
AB1mMT	3612	NLEG52	Lab	Themisto abyssorum	11	1.7
AB1mMT	3612	NLEG52	Lab	Themisto abyssorum	12	1.6
AB1mMT	3612	NLEG52	Lab	Themisto abyssorum	13	1.2
AB1mMT	3612	NLEG52	Lab	Themisto abyssorum	14	1.4
AB1mMT	3612	NLEG52	Lab	Themisto abyssorum	15	7
AB1mMT	3612	NLEG52	Lab	Themisto abyssorum	16	2.1
AB1mMT	3612	NLEG52	Lab	Themisto abyssorum	17	1.2
AB1mMT	3612	NLEG52	Lab	Themisto abyssorum	18	1.3
AB1mMT	3612	NLEG52	Lab	Themisto abyssorum	19	1.3
AB1mMT	3612	NLEG52	Lab	Themisto abyssorum	20	1.6
AB1mMT	3612	NLEG52	Lab	Themisto abyssorum	21	1.2
AB1mMT	3612	NLEG52	Lab	Themisto abyssorum	22	1.3
AB1mMT	3612	NLEG52	Lab	Themisto abyssorum	23	2.1
AB1mMT	3612	NLEG52	Lab	Themisto abyssorum	24	1.3
AB1mMT	3612	NLEG52	Lab	Themisto abyssorum	25	1
AB1mMT	3612	NLEG52	Lab	Themisto libellula	1	2.3
AB1mMT	3612	NLEG52	Lab	Themisto libellula	2	3.3
AB1mMT	3612	NLEG52	Lab	Themisto libellula	3	2.4
AB1mMT	3612	NLEG52	Lab	Themisto libellula	4	2.4
AB1mMT	3612	NLEG52	Lab	Themisto libellula	5	3.3
AB1mMT	3612	NLEG52	Lab	Themisto libellula	6	3.4
AB1mMT	3612	NLEG52	Lab	Themisto libellula	7	2
AB1mMT	3612	NLEG52	Lab	Themisto libellula	8	2.2
AB1mMT	3612	NLEG52	Lab	Themisto libellula	9	2.4
AB1mMT	3612	NLEG52	Lab	Themisto libellula	10	3.5
AB1mMT	3612	NLEG52	Lab	Themisto libellula	11	2.2
AB1mMT	3612	NLEG52	Lab	Themisto libellula	12	2.4
AB1mMT	3612	NLEG52	Lab	Themisto libellula	13	2.2
AB1mMT	3612	NLEG52	Lab	Themisto libellula	14	2.3
AB1mMT	3612	NLEG52	Lab	Themisto libellula	15	2.7
AB1mMT	3612	NLEG52	Lab	Themisto libellula	16	3.7
AB1mMT	3612	NLEG52	Lab	Themisto libellula	17	2.2
AB1mMT	3612	NLEG52	Lab	Themisto libellula	18	2.5
AB1mMT	3612	NLEG52	Lab	Themisto libellula	19	2.3
AB1mMT	3612	NLEG52	Lab	Themisto libellula	20	1.9
AB1mMT	3612	NLEG52	Lab	Themisto libellula	21	2.4
AB1mMT	3612	NLEG52	Lab	Themisto libellula	22	2.2
AB1mMT	3612	NLEG52	Lab	Themisto libellula	23	2.4
AB1mMT	3612	NLEG52	Lab	Themisto libellula	24	2.4
AB1mMT	3612	NLEG52	Lab	Themisto libellula	25	2.2
